# Supplementary material for: Probing the Conformational States of Thimet Oligopeptidase in Solution
Source: Int J Mol Sci. 2022 Jun 30;23(13):7297. doi: 10.3390/ijms23137297 (PMC9266445; doi:10.3390/ijms23137297)
Supplement: Supplementary file 1 [file ijms-23-07297-s001.zip]

Archive with 1 entries (1 files):
- ijms-1761733-supplementary.pdf
